# Supplementary material for: Uncovering Neuronal Networks Defined by Consistent Between-Neuron Spike Timing from Neuronal Spike Recordings
Source: eNeuro. 2018 May 21;5(3):ENEURO.0379-17.2018. doi: 10.1523/ENEURO.0379-17.2018 (PMC5962047; doi:10.1523/ENEURO.0379-17.2018)
Supplement: Extended Data — Supplementary Analysis Software. Download Extended Data, ZIP file. [file sup_enu-eN-MNT-0379-17-s01.zip]

Archive with 7 entries (6 files):
- nd_nwaydecomposition.m
- __MACOSX/
- __MACOSX/._nd_nwaydecomposition.m
- README.md
- __MACOSX/._README.md
- nwaydecomp_spacetime.m
- __MACOSX/._nwaydecomp_spacetime.m
